# Supplementary material for: Psychometric Evaluation of the Validity and Reliability of the Italian Version of the London Measure of Unplanned Pregnancy Amongst Postnatal Women
Source: Healthcare (Basel). 2025 Aug 20;13(16):2052. doi: 10.3390/healthcare13162052 (PMC12386161; doi:10.3390/healthcare13162052)
Supplement: Supplementary file 1 [file healthcare-13-02052-s001.zip]

Archive with 1 entries (1 files):
- healthcare-3596938-supplementary.pdf
